# Supplementary material for: Present and future of machine learning in breast surgery: systematic review
Source: Br J Surg. 2022 Aug 10;109(11):1053–62. doi: 10.1093/bjs/znac224 (PMC10364755; doi:10.1093/bjs/znac224)
Supplement: znac224_Supplementary_Data [file znac224_supplementary_data.zip]

Archive with 2 entries (2 files):
- PRISMA_Checklist.docx
- Supplementary_Appendix_1.docx
